# Supplementary material for: Informativeness across Interpreting Types: Implications for Language Shifts under Cognitive Load
Source: Entropy (Basel). 2023 Jan 28;25(2):243. doi: 10.3390/e25020243 (PMC9955845; doi:10.3390/e25020243)
Supplement: Supplementary file 1 [file entropy-25-00243-s001.zip]

Archive with 1 entries (1 files):
- entropy-2095631-supplementary.pdf
